# Supplementary material for: Seasonal Abundance and Diversity of Egg Parasitoids of Halyomorpha halys in Kiwifruit Orchards in China
Source: Insects. 2021 May 10;12(5):428. doi: 10.3390/insects12050428 (PMC8151322; doi:10.3390/insects12050428)
Supplement: Supplementary file 1 [file insects-12-00428-s001.zip]

Archive with 1 entries (1 files):
- insects-1183014-supplementary.pdf
